# Supplementary material for: Silicon Oxycarbide Thin Films Produced by Hydrogen-Induced CVD Process from Cyclic Dioxa-Tetrasilacyclohexane
Source: Materials (Basel). 2025 Jun 19;18(12):2911. doi: 10.3390/ma18122911 (PMC12195353; doi:10.3390/ma18122911)
Supplement: Supplementary file 1 [file materials-18-02911-s001.zip]

Archive with 1 entries (1 files):
- materials-3697709-supplementary.pdf
